# Supplementary material for: The RAD51 and DMC1 homoeologous genes of bread wheat: cloning, molecular characterization and expression analysis
Source: BMC Res Notes. 2010 Sep 29;3:245. doi: 10.1186/1756-0500-3-245 (PMC2962619; doi:10.1186/1756-0500-3-245)
Supplement: Additional file 2 — Accession numbers of the nucleotide sequences used in phylogenetic analysis. [file 1756-0500-3-245-S2.XLSX]

## Sheet: Sheet1
Meiotic gene	Abbreviations	Accession number	Common name	Source
RecA
EcRecA	Escherichia coli	V00328	E. Coli RecA	NCBI
DMC1
OsDMC1A	Oryza sativa	AB079873	Rice DMC1A	NCBI
OsDMC1B	Oryza sativa	AB079874	Rice DMC1B	NCBI
AtDMC1	Arabidopsis thaliana	NM_113188	Arabidopsis DMC1	NCBI
TaDMC1	Triticum aestivum	EU915561	Wheat DMC1	NCBI
HvDMC1	Hordeum vulgare	AF234170	Barley DMC1	NCBI
SbDMC1	Sorghum bicolor	XM_002441661	Sorghum DMC1	Gramene
GmDMC1	Glycine max	U66836	Soybean DMC1	NCBI
HsDMC1	Homo sapiens	NM_007068	Human DMC1	NCBI
ScDMC1	Sachharomyces cerevisiae	M87549	Yeast DMC1	NCBI
MmDMC1	Mus musculus	NM_010059	Mouse DMC1	NCBI
RAD51
OsRAD51A1	Oryza sativa	AB080262	Rice RAD51A1	NCBI
OsRAD51A2	Oryza sativa	AB080264	Rice RAD51A2	NCBI
AtRAD51	Arabidopsis thaliana	NM_122092	Arabidopsis RAD51	NCBI
ZmRAD51A	Zea mayes	AF079428	Maize RAD51A1	NCBI
ZmRAD51B	Zea mayes	AF079429	Maize RAD51A2	NCBI
TaRAD51A1	Triticum aestivum	EU915557	Wheat RAD51A1	NCBI
TaRAD51A2	Triticum aestivum	EU915558	Wheat RAD51A2	NCBI
SbRAD51	Sorghum bicolor	XM_002443162	Sorghum RAD51	Gramene
LeRAD51	Lycopersicon esculentum	U22441	Tomato RAD51	NCBI
PnRAD51	Populus nigra	AB269815	Poplar RAD51	NCBI
HsRad51	Homo sapiens	NM_002875	Human RAD51	NCBI
MmRAD51	Mus musculus	D13803	Mouse RAD51	NCBI
DmRad51	Drosophila melanogaster	NM_079844	Fruit fly RAD51	NCBI
GgRad51	Gallus gallus	NM_205173	Chicken RAD51	NCBI
OcRAD51	Oryctolagus cuniculus	NM_001082024	Rabbit RAD51	NCBI
ScRAD51	Sachharomyces cerevisiae	NM_001178986	Yeast RAD51	NCBI
RAD51B
AtRAD51B	Arabidopsis thaliana	NM_128416	Arabidopsis RAD51B	NCBI
HsRAD51B	Homo sapiens	NM_133510	Human RAD51B	NCBI
MnRAD51B	Mus musculus	NM_009014	Mouse RAD51B	NCBI
RAD51C
AtRAD51C	Arabidopsis thaliana	NM_130091	Arabidopsis RAD51C	NCBI
TaRAD51C	Triticum aestivum	EU915559	Wheat RAD51C	NCBI
HsRAD51C	Homo sapiens	NM_058216	Human RAD51C	NCBI
MnRAD51C	Mus musculus	NM_053269	Mouse RAD51C	NCBI
RAD51D
AtRAD51D	Arabidopsis thaliana	NM_100649	Arabidopsis RAD51D	NCBI
TaRAD51D	Triticum aestivum	EU915560	Wheat RAD51D	NCBI
HsRAD51D	Homo sapiens	AF034956	Human RAD51D	NCBI
MnRAD51D	Mus musculus	AF034955	Mouse RAD51D	NCBI
XRCC2
AtXRCC2	Arabidopsis thaliana	NM_001037064	Arabidopsis XRCC2	NCBI
XRCC3
AtXRCC3	Arabidopsis thaliana	NM_125127	Arabidopsis XRCC3	NCBI
HsXRCC3	Homo sapiens	NM_005432	Human XRCC3	NCBI
Lim15
LiLIM15	lilium longiflorum	D21821	Lily LIM15	NCBI
